# Supplementary material for: Nonpeptidic Z360-Analogs Tagged with Trivalent Radiometals as Anti-CCK2R Cancer Theranostic Agents: A Preclinical Study
Source: Pharmaceutics. 2022 Mar 18;14(3):666. doi: 10.3390/pharmaceutics14030666 (PMC8954547; doi:10.3390/pharmaceutics14030666)
Supplement: Supplementary file 1 [file pharmaceutics-14-00666-s001.zip]

Archive with 1 entries (1 files):
- pharmaceutics-1642341-SM.pdf
